# Supplementary material for: Anxiety in couples undergoing IVF: evidence from E-Freeze randomised controlled trial
Source: Hum Reprod Open. 2024 Jun 13;2024(3):hoae037. doi: 10.1093/hropen/hoae037 (PMC11272172; doi:10.1093/hropen/hoae037)
Supplement: hoae037_Supplementary_Data [file hoae037_supplementary_data.zip]

Archive with 3 entries (3 files):
- E-FREEZE_Emotion_Supplementary_Figure_S1_Study_population_for_E-Freeze_anxiety_analysis_EO.docx
- Supplementary-Table-S1_final_EO.docx
- E-FREEZE Emotion Supplementary Data File S1 v3_2 20240422.docx
